# Supplementary material for: Knockdown resistance in Anopheles vagus, An. sinensis, An. paraliae and An. peditaeniatus populations of the Mekong region
Source: Parasit Vectors. 2010 Jul 21;3:59. doi: 10.1186/1756-3305-3-59 (PMC2915968; doi:10.1186/1756-3305-3-59)
Supplement: Additional file 1 — Coordinates in Decimal Degree of the different collecting sites in Vietnam (V), Cambodia (K) and Laos (L). [file 1756-3305-3-59-S1.XLS]

## Sheet: Sheet1
Annex 1:
Coordinates in Decimal Degree of the different collecting sites in
Vietnam (V), Cambodia (K) and Laos (L)
CODE study sites	LATDD N	LONGDD E	vagus(1), sinensis(2), paraliae (3), peditaeniatus(4)
KBBA	13.1819	102.422	1
KBBB	12.5991	102.773	1
KKPB	10.9463	104.387	1
KMDA	12.488	107.251	1
KMDB	12.1021	106.816	1
KODA	14.0798	104.095	1
KODB	14.2246	104.193	1
KPLA	12.8114	102.713	1
KPLB	12.9222	102.679	1
KPSB	12.2302	103.112	1
KPVA	13.3077	105.037	1
KPVB	13.1372	105.002	1
KTRA	13.7314	107.254	1
KTRB	13.7495	106.946	1
LKMA	17.4586	104.938	1
LKMB	17.2823	105.08	1
LLNB	20.9696	100.848	1
LSKB	15.3707	106.669	1
LSYB	19.391	101.82	1
VBLA	9.37039	105.811	1
VBLB	9.18353	105.303	1
VBLC	9.37039	105.811	1
VDGA	12.525	107.735	2
VGLA	13.6665	108.707	1
VHBA	20.6366	105.167	2
VHGB	22.646	104.457	2
VLCA	22.5023	104.084	2
VLCB	22.3947	103.843	2
VLSA	21.4217	107.228	2
VLSB	22.3422	106.422	2
VPYA	13.1286	109.009	1
VSLA	21.1496	104.125	1
VSLB	20.8447	104.62	1
VTGB	10.4151	106.587	1
VTHB	20.1779	105.222	2
VTVA	9.71322	106.51	1& 3
VTYB	11.5634	106.438	4
