# Supplementary material for: Knockdown resistance in Anopheles vagus, An. sinensis, An. paraliae and An. peditaeniatus populations of the Mekong region
Source: Parasit Vectors. 2010 Jul 21;3:59. doi: 10.1186/1756-3305-3-59 (PMC2915968; doi:10.1186/1756-3305-3-59)
Supplement: Additional file 2 — Details of the bioassays using the discriminating concentrations of insecticides: 4% DDT, 0.75% permethrin, 0.05% lambda-cyhalothrin, 0.082% (30 mg/m²) alpha-cypermethrin, 0.05% deltamethrin, 05% etofenprox. Mortalities (after 24 h) and proportion Knocked Down after 60 min exposure (in %). [file 1756-3305-3-59-S2.XLS]

## Sheet: MORTALITY_KNOCKDOWN_LINK 
Annex 2:
Details of the bioassays using the discriminating concentrations of insecticides:
4% DDT, 0.75% permethrin, 0.05% lambda-cyhalothrin, 0.082% (30mg/m²) alpha-cypermethrin, 0.05% deltamethrin, 05% etofenprox.
Mortalities (after 24h) and proportion Knocked Down after 60 min exposure (in %)
Species	COUNTRY	Village	YEAR	I_code	Insecticide	Nbr EXPOSED	MORTALITY% (corrected)	KD60min_%.
PEDITAENIATUS	Vietnam	VTYB	2005	D30000	alpha-CYPERMETHRIN	103	10.6796	0
PEDITAENIATUS	Vietnam	VTYB	2005	A04000	DDT	105	7.61905	0
PEDITAENIATUS	Vietnam	VTYB	2005	F00500	ETOFENPROX	103	11.6505	0
PEDITAENIATUS	Vietnam	VTYB	2005	E00050	LAMBDACYHALOTHRIN	100	10	0
PEDITAENIATUS	Vietnam	VTYB	2005	B00750	PERMETHRIN	100	14	0
SINENSIS	Vietnam	VDGA	2004	D30000	alpha-CYPERMETHRIN	100	57.6429	0.66
SINENSIS	Vietnam	VDGA	2004	A04000	DDT	101	80.9797	0.574257
SINENSIS	Vietnam	VDGA	2004	E00050	LAMBDACYHALOTHRIN	101	46.5347	0.405941
SINENSIS	Vietnam	VDGA	2004	B00750	PERMETHRIN	101	54.4554	0.524752
SINENSIS	Vietnam	VHBA	2003	D30000	alpha-CYPERMETHRIN	102	97.0588	1
SINENSIS	Vietnam	VHBA	2004	D30000	alpha-CYPERMETHRIN	100	100	1
SINENSIS	Vietnam	VHBA	2003	A04000	DDT	100	78	0.66
SINENSIS	Vietnam	VHBA	2004	A04000	DDT	100	93.6842	0.86
SINENSIS	Vietnam	VHBA	2004	E00050	LAMBDACYHALOTHRIN	100	92	0.99
SINENSIS	Vietnam	VHBA	2003	E00050	LAMBDACYHALOTHRIN	100	96	1
SINENSIS	Vietnam	VHBA	2003	B00750	PERMETHRIN	100	70	1
SINENSIS	Vietnam	VHBA	2004	B00750	PERMETHRIN	100	98.8235	1
SINENSIS	Vietnam	VHGA	2003	A04000	DDT	47	100	0.680851
SINENSIS	Vietnam	VHGA	2003	E00050	LAMBDACYHALOTHRIN	109	97.1511	1
SINENSIS	Vietnam	VHGA	2003	B00750	PERMETHRIN	20	100	1
SINENSIS	Vietnam	VHGB	2003	E00050	LAMBDACYHALOTHRIN	64	98.4375	1
SINENSIS	Vietnam	VHGB	2003	B00750	PERMETHRIN	5	80	1
SINENSIS	Vietnam	VLCA	2004	D30000	alpha-CYPERMETHRIN	113	78.7611	0.893805
SINENSIS	Vietnam	VLCB	2004	D30000	alpha-CYPERMETHRIN	100	100	1
SINENSIS	Vietnam	VLCB	2004	A04000	DDT	100	98	0.95
SINENSIS	Vietnam	VLCB	2004	E00050	LAMBDACYHALOTHRIN	100	100	1
SINENSIS	Vietnam	VLCB	2004	B00750	PERMETHRIN	100	100	1
SINENSIS	Vietnam	VSLA	2003	D30000	alpha-CYPERMETHRIN	100	100	1
SINENSIS	Vietnam	VSLA	2003	A04000	DDT	100	82	0.53
SINENSIS	Vietnam	VSLA	2003	E00050	LAMBDACYHALOTHRIN	100	90	0.95
SINENSIS	Vietnam	VSLA	2003	B00750	PERMETHRIN	108	62.963	1
SINENSIS	Vietnam	VSLB	2003	A04000	DDT	80	90	0.65
SINENSIS	Vietnam	VSLB	2003	B00750	PERMETHRIN	95	84.2105	0.747368
SINENSIS	Vietnam	VTGB	2003	B00750	PERMETHRIN	45	15.5556	0.0222222
SINENSIS	Vietnam	VTHB	2004	D30000	alpha-CYPERMETHRIN	37	100	1
SINENSIS	Vietnam	VTHB	2004	E00050	LAMBDACYHALOTHRIN	113	99.115	1
SINENSIS	Vietnam	VTHB	2004	B00750	PERMETHRIN	111	100	1
PARALIAE	Vietnam	VTYA	2003	A04000	DDT	73	54.4521	0.315068
PARALIAE	Vietnam	VTYA	2003	B00750	PERMETHRIN	20	70	0.35
VAGUS	Cambodia	KBBA	2003	A04000	DDT	154	94.6685	0.662338
VAGUS	Cambodia	KBBA	2003	C00050	DELTAMETHRIN	146	100	1
VAGUS	Cambodia	KBBA	2003	E00050	LAMBDACYHALOTHRIN	60	100	1
VAGUS	Cambodia	KBBB	2004	A04000	DDT	80	86.8421	0.8625
VAGUS	Cambodia	KBBB	2004	C00050	DELTAMETHRIN	100	91.5789	1
VAGUS	Cambodia	KBBB	2004	E00050	LAMBDACYHALOTHRIN	100	84	0.95
VAGUS	Cambodia	KBBB	2005	B00750	PERMETHRIN	50	92	1
VAGUS	Cambodia	KKPB	2004	A04000	DDT	192	86.4583	0.791667
VAGUS	Cambodia	KKPB	2005	A04000	DDT	80	82.2321	0.825
VAGUS	Cambodia	KKPB	2004	C00050	DELTAMETHRIN	100	90.5263	1
VAGUS	Cambodia	KKPB	2004	E00050	LAMBDACYHALOTHRIN	160	81.5789	0.94375
VAGUS	Cambodia	KKPB	2004	B00750	PERMETHRIN	251	91.969	0.958333
VAGUS	Cambodia	KMDA	2005	A04000	DDT	38	71.0526	0.447368
VAGUS	Cambodia	KMDA	2004	A04000	DDT	70	80	0.8
VAGUS	Cambodia	KMDA	2004	C00050	DELTAMETHRIN	92	84.7826	0.913043
VAGUS	Cambodia	KMDA	2004	B00750	PERMETHRIN	59	91.5254	0.915254
VAGUS	Cambodia	KMDA	2005	B00750	PERMETHRIN	55	92.7273	1
VAGUS	Cambodia	KMDB	2004	C00050	DELTAMETHRIN	80	95	0.95
VAGUS	Cambodia	KMDB	2004	E00050	LAMBDACYHALOTHRIN	100	88.7368	0.92
VAGUS	Cambodia	KODA	2003	A04000	DDT	158	88.6076	0.848101
VAGUS	Cambodia	KODA	2003	C00050	DELTAMETHRIN	97	100	1
VAGUS	Cambodia	KODA	2003	E00050	LAMBDACYHALOTHRIN	100	100	1
VAGUS	Cambodia	KODA	2003	B00750	PERMETHRIN	60	100	1
VAGUS	Cambodia	KODB	2004	A04000	DDT	160	85.625	0.8625
VAGUS	Cambodia	KODB	2004	C00050	DELTAMETHRIN	120	96.6667	0.925
VAGUS	Cambodia	KODB	2004	E00050	LAMBDACYHALOTHRIN	91	95.6044	0.978022
VAGUS	Cambodia	KODB	2004	B00750	PERMETHRIN	160	93.75	0.93125
VAGUS	Cambodia	KPLA	2003	A04000	DDT	22	100	0.863636
VAGUS	Cambodia	KPLA	2005	A04000	DDT	100	92	0.94
VAGUS	Cambodia	KPLA	2003	C00050	DELTAMETHRIN	30	100	1
VAGUS	Cambodia	KPLA	2003	E00050	LAMBDACYHALOTHRIN	11	100	1
VAGUS	Cambodia	KPLA	2003	B00750	PERMETHRIN	62	100	1
VAGUS	Cambodia	KPLA	2005	B00750	PERMETHRIN	157	99.3631	1
VAGUS	Cambodia	KPLB	2004	A04000	DDT	79	87.3418	0.898734
VAGUS	Cambodia	KPLB	2004	B00750	PERMETHRIN	35	100	0.942857
VAGUS	Cambodia	KPSB	2003	A04000	DDT	25	100	1
VAGUS	Cambodia	KPSB	2003	E00050	LAMBDACYHALOTHRIN	20	100	1
VAGUS	Cambodia	KPSB	2003	B00750	PERMETHRIN	16	100	1
VAGUS	Cambodia	KPVA	2005	A04000	DDT	40	62.5	0.325
VAGUS	Cambodia	KPVB	2004	A04000	DDT	19	84.2105	0.789474
VAGUS	Cambodia	KPVB	2004	C00050	DELTAMETHRIN	80	83.75	0.875
VAGUS	Cambodia	KPVB	2004	E00050	LAMBDACYHALOTHRIN	20	100	1
VAGUS	Cambodia	KSTB	2004	A04000	DDT	37	86.4865	0.918919
VAGUS	Cambodia	KTRA	2003	A04000	DDT	100	50	0.46
VAGUS	Cambodia	KTRA	2003	C00050	DELTAMETHRIN	40	92.5	0.925
VAGUS	Cambodia	KTRA	2003	B00750	PERMETHRIN	60	88.3333	0.983333
VAGUS	Cambodia	KTRB	2003	A04000	DDT	20	55	0.55
VAGUS	Cambodia	KTRB	2003	E00050	LAMBDACYHALOTHRIN	18	100	1
VAGUS	Cambodia	KTRB	2003	B00750	PERMETHRIN	38	100	1
VAGUS	Laos	LKMA	2003	D30000	alpha-CYPERMETHRIN	19	100	1
VAGUS	Laos	LKMA	2003	A04000	DDT	40	95	0.45
VAGUS	Laos	LKMA	2003	C00050	DELTAMETHRIN	17	100	1
VAGUS	Laos	LKMA	2003	B00750	PERMETHRIN	18	100
VAGUS	Laos	LKMB	2003	A04000	DDT	39	100	0.692308
VAGUS	Laos	LKMB	2003	C00050	DELTAMETHRIN	18	100	1
VAGUS	Laos	LKMB	2003	B00750	PERMETHRIN	18	100	1
VAGUS	Laos	LLBB	2004	A04000	DDT	71	97.1831	0.929577
VAGUS	Laos	LSKB	2003	D30000	alpha-CYPERMETHRIN	10	100	1
VAGUS	Laos	LSKB	2003	C00050	DELTAMETHRIN	15	100	1
VAGUS	Laos	LSKB	2003	B00750	PERMETHRIN	15	100	1
VAGUS	Laos	LSYB	2005	A04000	DDT	296	91.0562	0.814189
VAGUS	Laos	LSYB	2004	A04000	DDT	35	91.4286	0.885714
VAGUS	Laos	LSYB	2005	B00750	PERMETHRIN	194	98.9148	1
VAGUS	Vietnam	VBHA	2003	D30000	alpha-CYPERMETHRIN	124	80.6452	0.919355
VAGUS	Vietnam	VBHA	2003	A04000	DDT	117	41.0256	0.34188
VAGUS	Vietnam	VBHA	2003	E00050	LAMBDACYHALOTHRIN	129	69.7674	0.813953
VAGUS	Vietnam	VBHA	2003	B00750	PERMETHRIN	112	67.8571	0.946429
VAGUS	Vietnam	VBHB	2003	D30000	alpha-CYPERMETHRIN	101	45.5446	1
VAGUS	Vietnam	VBHB	2003	A04000	DDT	98	14.2857	0.112245
VAGUS	Vietnam	VBHB	2003	E00050	LAMBDACYHALOTHRIN	101	38.6139	0.851485
VAGUS	Vietnam	VBHB	2003	B00750	PERMETHRIN	136	55.1471	0.992647
VAGUS	Vietnam	VBHC	2004	D30000	alpha-CYPERMETHRIN	100	48	0.88
VAGUS	Vietnam	VBHC	2004	A04000	DDT	114	68.4211	0.377193
VAGUS	Vietnam	VBHC	2004	E00050	LAMBDACYHALOTHRIN	102	39.2157	0.352941
VAGUS	Vietnam	VBHC	2004	B00750	PERMETHRIN	115	75.6522	0.913043
VAGUS	Vietnam	VGLA	2004	D30000	alpha-CYPERMETHRIN	100	84	0.95
VAGUS	Vietnam	VGLA	2004	A04000	DDT	100	56	0.38
VAGUS	Vietnam	VGLA	2004	E00050	LAMBDACYHALOTHRIN	100	87	0.9
VAGUS	Vietnam	VGLA	2004	B00750	PERMETHRIN	100	87	0.97
VAGUS	Vietnam	VPYA	2004	D30000	alpha-CYPERMETHRIN	99	77.7778	0.888889
VAGUS	Vietnam	VSLA	2003	D30000	alpha-CYPERMETHRIN	100	99	1
VAGUS	Vietnam	VSLA	2003	A04000	DDT	100	48	0.32
VAGUS	Vietnam	VSLA	2003	E00050	LAMBDACYHALOTHRIN	100	95	1
VAGUS	Vietnam	VSLA	2003	B00750	PERMETHRIN	103	97.7595	1
VAGUS	Vietnam	VSLB	2003	B00750	PERMETHRIN	65	100	1
VAGUS	Vietnam	VTGB	2003	B00750	PERMETHRIN	57	40.3509	0.77193
VAGUS	Vietnam	VTYA	2003	D30000	alpha-CYPERMETHRIN	90	45.5556	0.911111
VAGUS	Vietnam	VTYA	2003	A04000	DDT	87	65.5172	0.62069
VAGUS	Vietnam	VTYA	2003	E00050	LAMBDACYHALOTHRIN	55	40	0.927273
VAGUS	Vietnam	VTYA	2003	B00750	PERMETHRIN	159	69.3228	0.981132
